# Supplementary material for: Identification of a six microRNA signature as a novel potential prognostic biomarker in patients with head and neck squamous cell carcinoma
Source: Oncotarget. 2016 Feb 27;7(16):21579–90. doi: 10.18632/oncotarget.7781 (PMC5008307; doi:10.18632/oncotarget.7781)
Supplement: Supplementary file 2 [file oncotarget-07-21579-s002.xlsx]

## Sheet: Sheet1
miRNA	logFC	logCPM	LR	PValue	FDR
hsa-mir-105-1	5.90461	5.1031	57.6486	3.13388e-14	1.1523e-13
hsa-mir-105-2	5.84413	5.10194	55.6679	8.5806e-14	2.92966e-13
hsa-mir-767	5.62838	5.58924	56.3902	5.94252e-14	2.08862e-13
hsa-mir-196a-1	4.32643	6.3018	137.674	8.5871e-32	8.55132e-31
hsa-mir-1269	4.30431	6.67555	45.0614	1.90952e-11	5.3067e-11
hsa-mir-196b	3.89833	7.52124	176.666	2.59117e-40	5.16074e-39
hsa-mir-9-2	3.3863	11.1362	55.5516	9.10367e-14	3.06448e-13
hsa-mir-9-1	3.37947	11.1364	55.4695	9.49227e-14	3.15091e-13
hsa-mir-519a-1	3.01493	1.69267	27.5141	1.55957e-07	3.358e-07
hsa-mir-1293	2.85441	4.1288	69.7222	6.82748e-17	3.07881e-16
hsa-mir-503	2.81179	3.33951	149.848	1.87126e-34	2.23615e-33
hsa-mir-516a-2	2.8073	1.50156	21.2222	4.08999e-06	7.758e-06
hsa-mir-31	2.68009	7.44642	63.3831	1.70168e-15	6.66724e-15
hsa-mir-210	2.58486	10.2372	101.506	7.12442e-24	5.00805e-23
hsa-mir-455	2.52165	8.8419	172.511	2.09307e-39	3.57317e-38
hsa-mir-516a-1	2.30614	1.53314	16.2701	5.49226e-05	9.24402e-05
hsa-mir-301a	2.23916	3.77176	123.28	1.21118e-28	1.03382e-27
hsa-mir-509-2	2.18535	3.28164	13.7625	0.000207431	0.000328319
hsa-mir-3648	2.05433	3.32542	46.9982	7.10509e-12	2.04592e-11
hsa-mir-509-1	2.04351	3.2736	11.959	0.000543831	0.000833177
hsa-mir-509-3	1.94849	3.42235	11.3267	0.000763989	0.0011202
hsa-mir-1304	1.88125	2.00145	26.4522	2.70138e-07	5.72644e-07
hsa-mir-506	1.85081	0.789791	7.40104	0.00651862	0.00885199
hsa-mir-193b	1.83112	7.54806	94.5257	2.41933e-22	1.56276e-21
hsa-mir-224	1.76413	7.30517	75.9009	2.9826e-18	1.48509e-17
hsa-mir-526b	1.666	1.80153	11.8064	0.000590289	0.000892905
hsa-mir-184	1.64997	3.44092	11.9046	0.000559956	0.000852417
hsa-mir-18a	1.64035	4.73031	90.5913	1.76634e-21	1.05539e-20
hsa-mir-508	1.628	6.19765	9.96461	0.00159578	0.00228378
hsa-mir-187	1.61437	5.52901	26.4479	2.70748e-07	5.72644e-07
hsa-mir-183	1.59382	13.1147	70.212	5.32619e-17	2.448e-16
hsa-mir-424	1.59097	6.76511	85.0815	2.86321e-20	1.59141e-19
hsa-mir-2355	1.55329	6.63224	83.8021	5.46854e-20	2.97041e-19
hsa-mir-130b	1.55033	5.20167	151.523	8.05608e-35	1.01337e-33
hsa-mir-96	1.53198	4.37901	65.6225	5.46114e-16	2.28985e-15
hsa-mir-944	1.41817	7.83267	49.6455	1.84193e-12	5.50277e-12
hsa-mir-93	1.39472	12.65	91.7921	9.628e-22	5.90023e-21
hsa-mir-135b	1.37786	5.5748	46.3952	9.66532e-12	2.71766e-11
hsa-mir-21	1.36046	18.2656	154.887	1.48245e-35	1.96837e-34
hsa-mir-320b-2	1.33133	2.74582	57.5764	3.25097e-14	1.17725e-13
hsa-mir-514-1	1.32425	3.68396	5.79852	0.0160396	0.0200705
hsa-mir-514-3	1.29513	3.67537	5.50502	0.018962	0.0234814
hsa-mir-514-2	1.29146	3.67008	5.57474	0.0182214	0.0226819
hsa-mir-708	1.26729	8.31882	71.4393	2.85922e-17	1.33991e-16
hsa-mir-1307	1.26531	10.7938	101.929	5.75449e-24	4.16764e-23
hsa-mir-106a	1.26475	4.15704	26.1697	3.12689e-07	6.5555e-07
hsa-mir-16-2	1.24078	4.12317	73.5362	9.88066e-18	4.81934e-17
hsa-mir-182	1.23446	14.2042	43.7818	3.67098e-11	9.85802e-11
hsa-mir-3607	1.21792	4.78309	19.5402	9.85071e-06	1.77016e-05
hsa-mir-205	1.21166	13.8507	60.704	6.63343e-15	2.51649e-14
hsa-mir-19a	1.20699	5.13139	44.7448	2.24467e-11	6.09632e-11
hsa-mir-324	1.15903	5.56602	94.4051	2.57125e-22	1.61718e-21
hsa-mir-20b	1.15682	4.6072	14.1022	0.000173142	0.000281503
hsa-mir-142	1.11964	11.2933	32.1467	1.42956e-08	3.34966e-08
hsa-mir-129-1	1.02351	2.43177	7.31095	0.00685358	0.00925427
hsa-mir-338	-1.00541	8.65329	51.7488	6.30738e-13	1.93265e-12
hsa-mir-451	-1.06091	9.93502	24.1614	8.85915e-07	1.76445e-06
hsa-mir-30e	-1.0831	13.3171	190.247	2.80757e-43	7.45567e-42
hsa-mir-204	-1.10931	3.13504	10.4929	0.00119835	0.00173579
hsa-mir-140	-1.16166	10.0054	173.938	1.02136e-39	1.87772e-38
hsa-mir-26a-2	-1.18854	11.1314	145.413	1.74448e-33	1.98538e-32
hsa-mir-1274b	-1.2109	3.92467	35.3938	2.6935e-09	6.70569e-09
hsa-mir-1247	-1.24944	6.49754	27.9196	1.26465e-07	2.77296e-07
hsa-mir-217	-1.26516	3.97798	49.2058	2.30474e-12	6.8004e-12
hsa-mir-143	-1.27486	16.5677	48.9203	2.66579e-12	7.76981e-12
hsa-mir-29a	-1.29826	12.9355	159.129	1.75396e-36	2.46586e-35
hsa-mir-125b-2	-1.32281	4.9828	46.7742	7.96558e-12	2.2664e-11
hsa-mir-127	-1.35222	9.80467	89.8024	2.63173e-21	1.53411e-20
hsa-mir-101-2	-1.42692	5.51104	169.311	1.04652e-38	1.66745e-37
hsa-mir-136	-1.48767	5.20071	115.546	5.97468e-27	4.60629e-26
hsa-mir-654	-1.54974	5.05146	89.0664	3.81779e-21	2.17251e-20
hsa-mir-337	-1.58291	4.75603	99.0572	2.45318e-23	1.62864e-22
hsa-mir-495	-1.61345	3.09681	111.915	3.72966e-26	2.78559e-25
hsa-mir-34c	-1.62707	5.64417	64.9857	7.54426e-16	3.10876e-15
hsa-mir-100	-1.71455	11.5207	180.626	3.53739e-41	7.68579e-40
hsa-mir-34b	-1.71757	3.12486	66.4456	3.59689e-16	1.5351e-15
hsa-mir-379	-1.73198	10.3015	139.016	4.36991e-32	4.5409e-31
hsa-mir-195	-1.74338	4.99817	189.032	5.17129e-43	1.23594e-41
hsa-mir-139	-1.74695	6.05504	219.139	1.39394e-49	6.66305e-48
hsa-mir-378	-1.7703	10.2907	142.783	6.55554e-33	7.1217e-32
hsa-let-7c	-1.7936	11.2203	128.653	8.07767e-30	7.15023e-29
hsa-mir-99a	-1.84836	9.04209	116.562	3.58016e-27	2.8522e-26
hsa-mir-101-1	-1.88036	13.1769	312.385	6.60046e-70	7.88755e-68
hsa-mir-410	-1.89488	4.18161	130.303	3.51793e-30	3.23379e-29
hsa-mir-30a	-1.91679	13.4452	209.424	1.83463e-47	6.26396e-46
hsa-mir-206	-1.93574	11.1905	25.8865	3.62088e-07	7.52513e-07
hsa-mir-29c	-1.96946	11.243	167.083	3.20792e-38	4.79183e-37
hsa-mir-486	-1.99597	8.00569	132.888	9.56584e-31	9.14494e-30
hsa-mir-411	-2.27226	3.96009	202.303	6.56405e-46	1.96101e-44
hsa-mir-378c	-2.2816	3.84488	254.47	2.75465e-57	2.19454e-55
hsa-mir-299	-2.30513	3.32521	212.216	4.51168e-48	1.79715e-46
hsa-mir-133b	-2.79253	6.73132	63.5353	1.57522e-15	6.27463e-15
hsa-mir-133a-2	-2.86433	4.69202	59.6032	1.16048e-14	4.33366e-14
hsa-mir-133a-1	-2.89743	8.88092	79.1332	5.80593e-19	3.01656e-18
hsa-mir-381	-3.15696	6.93457	431.621	7.21149e-96	1.72355e-93
hsa-mir-1-2	-3.19264	9.27274	100.165	1.40206e-23	9.5741e-23
hsa-mir-449a	-3.21852	1.03097	82.6733	9.68013e-20	5.14122e-19
hsa-mir-375	-3.62706	11.2485	229.263	8.63291e-52	5.15817e-50
