# Supplementary material for: Identification of a six microRNA signature as a novel potential prognostic biomarker in patients with head and neck squamous cell carcinoma
Source: Oncotarget. 2016 Feb 27;7(16):21579–90. doi: 10.18632/oncotarget.7781 (PMC5008307; doi:10.18632/oncotarget.7781)
Supplement: Supplementary file 3 [file oncotarget-07-21579-s003.xlsx]

## Sheet: targetscan
Category	Term	Count	P-Value	FDR
GO-BP	enzyme linked receptor protein signaling pathway	21	1.3e-05	0.022
GO-BP	positive regulation of transcription	28	1.6e-05	0.027
GO-BP	positive regulation of transcription, DNA-dependent	25	2.1e-05	0.037
GO-BP	positive regulation of RNA metabolic process	25	2.5e-05	0.042
GO-BP	positive regulation of gene expression	28	2.7e-05	0.046
GO-BP	regulation of transcription	79	3e-05	0.052
GO-BP	skeletal system development	19	5.5e-05	0.094
GO-BP	positive regulation of nitrogen compound metabolic process	29	6.1e-05	0.11
GO-BP	positive regulation of cellular biosynthetic process	30	7.2e-05	0.12
GO-BP	positive regulation of macromolecule biosynthetic process	29	8e-05	0.14
GO-BP	positive regulation of nucleobase, nucleoside, nucleotide and nucleic acid metabolic process	28	9e-05	0.15
GO-BP	positive regulation of biosynthetic process	30	9.3e-05	0.16
GO-BP	transmembrane receptor protein tyrosine kinase signaling pathway	15	0.00013	0.22
GO-BP	bone development	11	0.00015	0.25
GO-BP	response to cytokine stimulus	9	0.00015	0.25
GO-CC	plasma membrane part	61	0.00043	0.59
GO-CC	integral to plasma membrane	38	0.00066	0.89
GO-CC	intrinsic to plasma membrane	38	0.001	1.3
GO-CC	membrane fraction	28	0.0014	1.9
GO-CC	nuclear lumen	42	0.0022	2.9
GO-CC	insoluble fraction	28	0.0024	3.1
GO-CC	cell fraction	33	0.0036	4.7
GO-CC	Golgi apparatus	28	0.004	5.3
GO-CC	receptor complex	8	0.005	6.5
GO-CC	mitochondrial outer membrane	7	0.0056	7.4
GO-CC	nucleolus	23	0.0075	9.7
GO-CC	organelle outer membrane	7	0.011	14
GO-CC	outer membrane	7	0.013	17
GO-CC	nucleoplasm	26	0.016	20
GO-CC	early endosome	6	0.019	22
GO-MF	chromatin binding	13	4.5e-05	0.064
GO-MF	sequence-specific DNA binding	26	0.00046	0.66
GO-MF	RNA polymerase II transcription factor activity	14	0.0012	1.7
GO-MF	transcription activator activity	19	0.0014	2
GO-MF	transcription factor activity	34	0.0018	2.6
GO-MF	protein kinase activity	24	0.0022	3.2
GO-MF	protein dimerization activity	22	0.0027	3.8
GO-MF	growth factor binding	8	0.0049	6.8
GO-MF	transcription regulator activity	45	0.0059	8.1
GO-MF	calmodulin binding	9	0.0069	9.4
GO-MF	phosphoprotein phosphatase activity	9	0.017	22
GO-MF	nucleotide binding	59	0.018	23
GO-MF	enzyme binding	18	0.032	37
GO-MF	DNA binding	59	0.036	41
GO-MF	ATP binding	40	0.039	43
KEGG	MAPK signaling pathway	21	8.9e-07	0.00099
KEGG	Pathways in cancer	19	0.00022	0.25
KEGG	Pancreatic cancer	8	0.00089	1
KEGG	Chronic myeloid leukemia	8	0.0011	1.3
KEGG	Colorectal cancer	8	0.0022	2.5
KEGG	Regulation of actin cytoskeleton	13	0.0023	2.6
KEGG	Acute myeloid leukemia	6	0.0083	8.9
KEGG	TGF-beta signaling pathway	7	0.011	12
KEGG	Melanoma	6	0.019	19
KEGG	Jak-STAT signaling pathway	9	0.019	20
KEGG	Adherens junction	6	0.026	25
KEGG	T cell receptor signaling pathway	7	0.03	29
KEGG	Focal adhesion	10	0.031	29
KEGG	Calcium signaling pathway	9	0.038	35
KEGG	ErbB signaling pathway	6	0.041	37
